# Supplementary material for: The Mitotic Exit Network integrates temporal and spatial signals by distributing regulation across multiple components
Source: eLife. 2019 Jan 23;8:e41139. doi: 10.7554/eLife.41139 (PMC6363386; doi:10.7554/eLife.41139)
Supplement: Supplementary file 2. — Plasmids used in this study. [file elife-41139-supp2.xlsx]

## Sheet: Sheet1
Supplement Table 2: Plasmids used in this study
Plasmid	Relevant genotype
pA1358	pAFS125-TUB1p-GFPTUB1
pA2621	pCK074-2 pRS305H-MOB1
pA2622	pCK079-1 pRS305H-MOB1S36A,T85A
pA2733	p404-ADH1-NLS(Cdc14)-GFP
pA2736	p406-ADH1-NLS(Cdc14)-TagRFP
